# Supplementary material for: Cold Atmospheric Pressure Plasma-Activated Medium Induces Selective Cell Death in Human Hepatocellular Carcinoma Cells Independently of Singlet Oxygen, Hydrogen Peroxide, Nitric Oxide and Nitrite/Nitrate
Source: Int J Mol Sci. 2021 May 24;22(11):5548. doi: 10.3390/ijms22115548 (PMC8197405; doi:10.3390/ijms22115548)
Supplement: Supplementary file 1 [file ijms-22-05548-s001.zip]

Archive with 1 entries (1 files):
- ijms-1195487-supplementary.pdf
